# Supplementary material for: Effect of Metformin on Meibomian Gland Epithelial Cells: Implications in Aging and Diabetic Dry Eye Disease
Source: Life (Basel). 2024 Dec 18;14(12):1682. doi: 10.3390/life14121682 (PMC11679316; doi:10.3390/life14121682)
Supplement: Supplementary file 1 [file life-14-01682-s001.zip]

Archive with 1 entries (1 files):
- life-3299899-supplementary.pdf
